# Supplementary material for: A qRT-PCR assay for the expression of all Mal d 1 isoallergen genes
Source: BMC Plant Biol. 2013 Mar 23;13:51. doi: 10.1186/1471-2229-13-51 (PMC3616815; doi:10.1186/1471-2229-13-51)
Supplement: Additional file 1 — List of Mal d 1 sequences included in the alignment. [file 1471-2229-13-51-S1.xls]

## Sheet: Foglio1
List of Mal d 1 sequences used for the alignment
N.	Gene	ID gDNA/EST	Genotype	N.	Gene	ID gDNA/EST	Genotype
1	Mal d 1.01	MDP0000103627/MDP0000103621	GD	202	Mal d 1.03G	MDP0000312569	GD
2		AY789236	PM	203		AY789273	GD
3		AY789238	FS	204		AY789274	FS
4		AY789237	PM	205		FN823235	FL
5		AY026910	GD	206		DT003343	M9
6		FE969685	HcrVf2 GM GA	207		GO514544	M.111 rootstock
7		GO541551	JO	208	Mal d 1.03H	MDP0000418277	GD
8		GO541960	JO	209	Mal d 1.03I	MDP0000195614	GD
9		GO540431	JO	210	Mal d 1.03J	MDP0000831518	GD
10		GO540214	JO	211		GO528033	RG
11		GO535911	FJ	212	Mal d 1.03K	MDP0000831519	GD
12		GO515845	M.111 rootstock	213		DR993284	GR
13		GO516533	M.111 rootstock	214	Mal d 1.04	MDP0000313454	GD
14		GO515285	M.111 rootstock	215		AY789242	PM
15		GO515309	M.111 rootstock	216		AY789243	PM
16		GO515284	M.111 rootstock	217		AY827665	DS
17		EB155130	M9	218		AY827666	IM
18		EB155119	M9	219		AY789244	FS
19		EB152231	M9	220		DR99575	GR
20		EB152171	M9	221		DR993339	GR
21		EB151222	M9	222		GO545741	GR
22		EB151707	M9	223		DR995752	GR
23		DT042713	Geneva3041xM. sieversii	224	Mal d 1.05	MDP0000149794/MPD0000276353	GD
24		DT043311	Geneva3041xM. sieversii	225		AY789245	PM
25		DT043284	Geneva3041xM. sieversii	226		AY789247	FS
26		DT043034	Geneva3041xM. sieversii	227	Mal d 1.06A	MDP0000399350	GD
27		DT042630	Geneva3041xM. sieversii	228		AY789250	PM
28		DT042507	Geneva3041xM. sieversii	229		AM283491	GS
29		DT042493	Geneva3041xM. sieversii	230		AY789248	PM
30	Mal d 1.02	MDP0000942516	GD	231		AM283501	RD
31		AY827660	DS	232		AY827692	PS
32		AY789240	PM	233		AY827698	IM
33		AY789239	PM	234		AY827700	DS
34		FN823234	FL	235		FN823234	FL
35		GO539334	RG	236		GO524101	GS
36		GO538412	RG	237		DR999528	RD
37		GO539467	RG	238		GO518417	SC
38		GO538558	RG	239		GO519292	SC
39		GO531139	RG	240		GO520361	SC
40		GO527349	RG	241		CV997946	GR
41		GO527722	RG	242		CV128420	GR
42		GO518834	SC	243		CV092112	GR
43		EB177975	RG	244		EB147290	RG
44		EB177853	RG	245		EB149052	RG
45		EB176403	RG	246		EB148523	RG
46		EB176221	RG	247		CV524623	GR
47		EB115335	RG	248		EB114920	GR
48		EB176812	RG	249		EB175489	GR
49		EB152880	M9	250		GO557206	GR
50		EB151429	M9	251		CO865485	RG
51		EB145987	RG	252		GO511531	GR
52		EB145720	RG	253	Mal d 1.06B	MDP0000216907	GD
53		EB145646	RG	254		AY789251	FS
54		EB144488	RG	255		AY789252	PM
55		EB144444	RG	256		AY789253	PM
56		EB142971	RG	257		FN823234	FL
57		EB142737	RG	258		DR995498	GR
58		GO531112	RG	259		CV793617	GR
59		EB146144	RG	260		CV081414	GR
60		EB144509	RG	261		CO904702	GR
61		EB144461	RG	262		CV091970	GR
62		EB126403	RG	263		CN492928	GR
63		EB126371	RG	264		CN495102	GR
64		EB123104	RG	265		CO052757	GR
65		EB117826	RG	266		EB115278	RG
66		EB117671	RG	267		EG631380	RG
67		EB116889	RG	268		EB121962	RG
68		EB116045	RG	269		DR990117	GR
69		EB115931	RG	270		DR989774	GR
70		DT001785	M9	271		DR992994	GR
71		DT003540	M9	272		GO539090	RG
72		DT001746	GR	273		DT041650	Geneva3041xM. sieversii
73		DT001739	GR	274		GO516046	M.111rootstock
74		DT001730	GR	275	Mal d 1.06C	MDP0000116244	GD
75		DR996767	GR	276		AY789254	FS
76		DR996723	GR	277		AY789255	PM
77		DR996699	GR	278		AY789256	PM
78		DR996682	GR	279		AY827726	DS
79		DR996664	GR	280		AY827727	RD
80		DR996629	GR	281		AY827728	IM
81		DR996748	GR	282		FN823234	FL
82		DR996788	GR	283		DT041682	Geneva3041xM. sieversii
83		DR996589	GR	284		GO561676	Geneva3041xM. sieversii
84		DR996715	GR	285	Mal d 1.06D	MDP0000288293	GD
85		DR996652	GR	286	Mal d 1.07	MDP0000864747	GD
86		DR996439	GR	287		AY789257	FS
87		DR996490	GR	288		AY789258	PM
88		DR996349	GR	289		FN823235	FL
89		DR996418	GR	290		EB151988	M9
90		EB144276	RG	291		EB133053	RG
91		EB144255	RG	292		CV084268	GR
92		EB143182	RG	293		EG974799	GA
93		CV081876	GR	294		CO755618	GR
94		CO905237	GR	295		CO755661	GR
95		CO901019	GR	296		DY255953	GR
96		CO751748	GR	297		CN994295	GR
97		CN492915	GR	298	Mal d 1.08	MDP0000142814	GD
98		GR882688	GD	299		AY789259	PM
99		GO537197	JG	300		AY789261	PM
100		GO515624	M.111 rootstock	301		FN823235	FL
101		GO516388	M.111 rootstock	302		GO527848	RG
102		GO516729	M.111 rootstock	303		EB151974	M9
103		GO516930	M.111 rootstock	304		EB155128	M10
104		GO514543	M.111 rootstock	305		GO516577	M.111 rootstock
105		GO516465	M.111 rootstock	306		GO514546	M.111 rootstock
106		GO516679	M.111 rootstock	307		DT042856	Geneva3041xM. sieversii
107		GO503502	M.111 rootstock	308	Mal d 1.09	MDP0000864748	GD
108		GO513878	M.111 rootstock	309		AY789262	PM
109		DT043817	Geneva3041xM. sieversii	310		AY822720	GD
110		DT043732	Geneva3041xM. sieversii	311		AY822721	GD
111		DT043660	Geneva3041xM. sieversii	312		FN823234	FL
112		DT043874	Geneva3041xM. sieversii	313		EB152833	M9
113		DT043855	Geneva3041xM. sieversii	314		EB152690	M10
114		DT043851	Geneva3041xM. sieversii	315		EB152262	M11
115		DT043706	Geneva3041xM. sieversii	316		EB151590	M12
116		DT040282	Geneva3041xM. sieversii	317		EB151857	M13
117		DN626199	GD	318		GO514553	M.111rootstock
118		GO521822	BR	319	Mal d 1.10	MDP0000151829	GD
119		GO522695	BR	320		FN823234	FL
120		GO521781	BR	321		GO542281	JO
121		DY256568	BR	322		GO542148	JO
122		GO518263	Geneva 3041	323		GO537547	FJ
123		EB153468	BR	324		GO537732	FJ
124		EB150497	RG	325		EB124762	RG
125		EB149902	RG	326		EB124529	RG
126		EB146447	RG	327		EB124420	RG
127		EB142040	RG	328		EB124223	RG
128		EB141246	RG	329		EB124634	RG
129		EB141215	RG	330		EB125701	RG
130		DT001533	RD	331		EB112744	RG
131		DT001460	RD	332		GO520770	SC
132		CV882595	GR	333		CO900039	GR
133		CX025041	GR	334		GO524226	GS
134		CV882266	GR	335		EX879020	RD
135	Mal d 1.03A	MDP0000295542	GD	336		DT000024	RD
136		AY789263	FS	337		CN996026	GR
137		AY822722	GD	338		CO415469	GR
138		GO528238	RG	339		CN994391	GR
139		GO500216	Geneva 3041	340		CV128571	GR
140		CO541243	GR	341		CV881536	GR
141	Mal d 1.03B	MDP000029931/MDP0000295540	GD	342		CV658840	GR
142		AY789264	PM	343	Mal d 1.11A	MDP0000140191/MDP0000789174	GD
143		AY789265	FS	344		FN823234	FL
144	Mal d 1.03C	MDP0000611199	GD	345		GO566597	GR
145		AY789266	PM	346		GO567305	BR
146		AY822725	GD	347		GO514707	M.111rootstock
147		AY822726	GD	348		CO541245	GR
148		GO515532	M.111 rootstock	349		CO541264	GR
149		GO529006	RG	350		CO754636	GR
150		EB153482	RG	351		GO527931	RG
151		GO516406	M.111 rootstock	352		GO501015	Geneva3041
152	Mal d 1.03D	MDP0000814399/MDP0000827820	GD	353		GO500511	Geneva3042
153		AY789267	PM	354		EB123144	RG
154		AY789268	FS	355		EB125314	RG
155		DT042809	Geneva 3041 x Malus sieversii	356		EB124837	RG
156		GO539856	JO	357		EB125297	RG
157		GO536954	JO	358		EB125582	RG
158		GO500919	Geneva 3041	359		CO899926	GR
159		DT042583	Geneva3041xM. sieversii	360		FE969442	HcrVf2trangenicGA
160		DR994763	GR	361		GO520802	BR
161		CN995026	GR	362	Mal d 1.11B	MDP0000212506/MDP0000203197	GD
162		DR993805	GR	363		EE663860	Malus sieboldii
163		CN494393	GR	364		DT041504	Geneva3041xM. sieversii
164		DY256050	BR	365		DT040761	Geneva3041xM. sieversii
165		CO903070	GR	366	Mal d 1.12	MDP0000199467	GD
166	Mal d 1.03E	MDP0000295543	GD	367		FN823234	FL
167		AY789270	PM	368	Mal d 1.13A	MDP0000611200	GD
168		AY822729	GD	369		GO502387	Geneva3041
169		GO528556	RG	370		CN496645	GR
170		GO522649	BR	371	Mal d 1.13B	MDP0000260110	GD
171		EE663662	RG	372		DR999071	RD
172		EB176958	RG	373		DT041253	Geneva3041xM. sieversii
173		EB147421	RG	374	Mal d 1.13C	MDP0000750556	GD
174		DR993174	GR	375		DT041253	Geneva3041xM. sieversii
175		CV631563	GR	376	Mal d 1.13D	MDP0000838523	GD
176		CV881578	GR	377		CO418896	GR
177		CV657395	GR	378	Mal d 1.14	MDP0000195610	GD
178		CV629660	GR	379		GO528708	RG
179		CN488864	GR	380		GO565041	RG
180		GO516673	M.111rootstock
181		GO515898	M.111rootstock
182		GO516503	M.111rootstock
183		GO501968	Geneva3041
184		DR997095	RD
185		GO537375	FJ
186		EB152745	FJ
187		EB152049	FJ
188	Mal d 1.03F	MDP0000533638	GD
189		AY789271	PM
190		AY789272	PM
191		AY789273	FS
192		EB152817	RG
193		EB151851	RG
194		EB151562	RG
195		EB151491	RG
196		EB152174	RG
197		EB151349	RG
198		EB151780	RG
199		EB149683	RG
200		CO899602	GR
201		CO902128	GR
GD, Golden Delicious; DS, Discovery; PM, Prima; FL, Florina; RG, Royal Gala; RD, Red Delicious, GR, GoldRush; BR, Braeburn; GS, Granny Smith; SC, Suncrisp; FJ, Fuji; JO, Jonagold; GA, Gala; FS, Fiesta; IM, Ingrid Maire; PS, Priscilla.

## Sheet: Foglio2
	DT003343	M9
	GO514544	M.111 rootstock
