# Supplementary material for: A qRT-PCR assay for the expression of all Mal d 1 isoallergen genes
Source: BMC Plant Biol. 2013 Mar 23;13:51. doi: 10.1186/1471-2229-13-51 (PMC3616815; doi:10.1186/1471-2229-13-51)
Supplement: Additional file 3 — Results of direct sequencing. The results of the BLASTN analysis of the sequences retrieved from the direct sequencing of Mal d 1 amplicons from 10 different apple cultivars. The table lists the targeted gene, the name of the primer pair and the ID of the most similar sequence in the database or in the Gbrowse of the apple genome for each of the cultivars [22]; the presence/absence of the SNPs in these reference sequences is also indicated. [file 1471-2229-13-51-S3.xls]

## Sheet: Foglio1
		Cultivars
		Florina		Gala		Elstar		Golden Delicious		Santana		Elise		Prima		Jonathan		Ingrid Marie		Cox
Gene	Primers used for amplification	Sequence annotation (ID)	SNP	Sequence annotation (ID)	SNP	Sequence annotation (ID)	SNP	Sequence annotation (ID)	SNP	Sequence annotation (ID)	SNP	Sequence annotation (ID)	SNP	Sequence annotation (ID)	SNP	Sequence annotation (ID)	SNP	Sequence annotation (ID)	SNP	Sequence annotation (ID)	SNP
Mal d 1.01	qMd1.01F/R	AY827645	-	AY827645	-	AY789236	-	AY789236	-	AY789236	-	AY789236	-	AY789236	-	AY789236	-	AY789236	-	AY789236	-
Mal d 1.02	qMd1.02F/R	AY827660	1	AY827660	-	AY827660	-	AY827660	-	AY827660	-	AY827660	-	AY827660	-	AY827660	-	AY827660	-	AY827660	-
Mal d 1.03A	qMd1.03AF/R	AY822722	1	AY822722	1	AY822722	1	AY822722	-	AY822722	1	AY822722	1	AY822722	1	AY822722	2	AY822722	1	AY822722	1
Mal d 1.03B	qMd1.03BF/R	AY822724	1	AY822723	1	AY789265	-	AY822724	-	AY789264	-	AY789264	2	AY789264	-	AY789264	2	AY789264	3	AY789264	3
Mal d 1.03C	qMd1.03CF/R	AY822726	-	AY822726	-	AY428587	-	AY822726	-	AY428587	-	AY428587	-	AY789266	-	AY789266	3	AY789266	3	AY789266	2
Mal d 1.03D	qMd1.03DF/R	AY822727	-	AY789268	-	AY822728	1	AY822728	1	AY789268	1	AY789268	1	AY789268	1	AY789268	2	AY789268	2	AY789268	2
Mal d 1.03E	qMd1.03EF/R	AY789269	-	AY789269	-	AY789269	2	AY789270	3	AY789270	-	AY789269	2	AY789270	1	AY789270	3	AY789270	2	AY789270	3
Mal d 1.03F	qMd1.03FF/R	AY789271	1	AY789272	2	AY789271	1	AY789271	1	AY789271	2	AY789271	1	AY789272	-	AY789271	1	AY789271	2	AY789271	2
Mal d 1.03G	qMd1.03GF/R	AY822733	3	AY822733	1	AY822733	1	AY822733	-	AY822733	1	AY822733	2	AY822733	3	AY822733	1	AY822733	3	AY822733	1
Mal d 1.03H	qMd1.03HF/R	MDP0000418277	-	MDP0000418277	1	MDP0000418277	-	MDP0000418277	-	MDP0000418277	-	MDP0000418277	-	MDP0000418277	2	MDP0000418277	-	MDP0000418277	-	MDP0000418277	-
Mal d 1.03I	qMd1.03IF/R	MDP0000195614	-	MDP0000195614	-	MDP0000195614	-	MDP0000195614	-	MDP0000195614	-	MDP0000195614	1	MDP0000195614	-	MDP0000195614	-	MDP0000195614	-	MDP0000195614	-
Mal d 1.03J	qMd1.03JF/R	MDP0000831518		MDP0000831518		MDP0000831518	1	MDP0000831518	-	MDP0000831518	1	MDP0000831518	1	MDP0000831518	1	MDP0000831518	1	MDP0000831518	1	MDP0000831518	1
Mal d 1.03K	qMd1.03KF/R	MDP0000831519	2	MDP0000831519	2	MDP0000831519	2	MDP0000831519	-	MDP0000831519	2	MDP0000831519	2	MDP0000831519	2	MDP0000831519	3	MDP0000831519	2	MDP0000831519	2
Mal d 1.04	qMd1.04F/R	AY827665	1	AY827665	-	AY827665	2	AY827664	1	AY827665	2	AY827665	2	AY789243	-	AY827665	1	AY827666	-	AY827665	1
Mal d 1.05	qMd1.05F/R	AY827688	1	AY827685	1	AY789245	-	AY789245	-	AY789245	-	AY789245	-	AY789245	-	AY789245	2	AY789245	-	AY789245	-
Mal d 1.06A	qMd1.06AF/R	AY827698	1	AY789249	-	JF451357	-	JF451357	-	JF682497	-	JF451357	-	AY789250	-	JF451357	-	AY827698	-	JF451357	-
Mal d 1.06B	qMd1.06BF/R	AY827718	2	AY827707	-	AY827718	-	JF451356	-	AY827718	-	AY827718	-	AY789252	-	JF451356	-	JF451356	1	JF451356	1
Mal d 1.06C	qMd1.06CF/R	AY827728	-	AY827722	-	JF451361	1	JF451361	-	JF451361	-	JF451361	1	AY789256	-	JF451361	-	AY827728	-	JF451361	-
Mal d 1.06D	qMd1.06DF/R	MDP0000288293	-	MDP0000288293	-	MDP0000288293	-	MDP0000288293	-	MDP0000288293	-	MDP0000288293	-	MDP0000288293	-	MDP0000288293	-	MDP0000288293	-	MDP0000288293	-
Mal d 1.07	qMd1.07F/R	AY789258	-	AY789258	-	AY789258	1	AY789258	1	AY789258	1	AY789258	1	AY789258	-	AY789258	2	AY789258	1	AY789258	1
Mal d 1.08	qMd1.08F/R	AY822718	-	AY822719	-	AY789261	-	AY789261	-	AY789261	-	AY789261	-	AY789261	-	AY789261	-	AY789261	2	AY789261	-
Mal d 1.09	qMd1.09F/R	AY822721	-	AY822720	1	AY822721	1	AY822721	-	AY822721	-	AY822721	-	AY789262	-	AY822721	1	AY822721	-	AY822721	-
Mal d 1.10	qMd1.10F/R	AY428588	2	AY428588	1	MDP0000151829	-	MDP0000151829	-	MDP0000151829	-	MDP0000151829	-	MDP0000151829	-	MDP0000151829	-	MDP0000151829	-	MDP0000151829	-
Mal d 1.11A	qMd1.11AF/R	AY428589	1	AY428589	-	AY428589	-	AY428589	-	AY428589	-	AY428589	-	AY428589	1	AY428589	1	AY428589	1	AY428589	1
Mal d 1.11B	qMd1.11BF/R	MDP0000203197	1	MDP0000203197	-	MDP0000203197	1	MDP0000203197	1	MDP0000203197	1	MDP0000203197	1	MDP0000203197	2	MDP0000203197	2	MDP0000203197	2	MDP0000203197	2
Mal d 1.12	qMd1.12F/R	MDP0000199467	-	MDP0000199467	-	MDP0000199467	1	MDP0000199467	1	MDP0000199467	1	MDP0000199467	1	MDP0000199467	1	MDP0000199467	2	MDP0000199467	1	MDP0000199467	1
Mal d 1.13A	qMd1.13AF/R	MDP0000611200	-	MDP0000611200	-	MDP0000611200	-	MDP0000611200	-	MDP0000611200	-	MDP0000611200	-	MDP0000611200	-	MDP0000611200	-	MDP0000611200	-	MDP0000611200	-
Mal d 1.13B	qMd1.13BF/R	MDP0000260110	-	MDP0000260110	-	MDP0000260110	-	MDP0000260110	-	MDP0000260110	-	MDP0000260110	-	MDP0000260110	-	MDP0000260110	-	MDP0000260110	-	MDP0000260110	-
Mal d 1.13C	qMd1.13CF/R	MDP0000750556	1	MDP0000750556	1	MDP0000750556	1	MDP0000750556	1	MDP0000750556	1	MDP0000750556	1	MDP0000750556	1	MDP0000750556	1	MDP0000750556	1	MDP0000750556	1
Mal d 1.13D	qMd1.13DF/R	MDP0000838523	-	MDP0000838523	-	MDP0000838523	-	MDP0000838523	-	MDP0000838523	-	MDP0000838523	-	MDP0000838523	-	MDP0000838523	-	MDP0000838523	-	MDP0000838523	-
Mal d 1.14	qMd1.14F/R	MDP0000195610	1	MDP0000195610	1	MDP0000195610	-	MDP0000195610	-	MDP0000195610	-	MDP0000195610	-	MDP0000195610	-	MDP0000195610	-	MDP0000195610	-	MDP0000195610	-
